# Supplementary material for: Performance of a Real-Time PCR Assay for the Detection of Five Candida Species in Blood Samples from ICU Patients at Risk of Candidemia
Source: J Fungi (Basel). 2023 May 31;9(6):635. doi: 10.3390/jof9060635 (PMC10299639; doi:10.3390/jof9060635)
Supplement: Supplementary file 1 [file jof-09-00635-s001.zip]

Archive with 1 entries (1 files):
- jof-2321788-supplementary.pdf
